# Supplementary material for: Low-Altitude Boundary of Abies faxoniana Is More Susceptible to Long-Term Open-Top Chamber Warming in the Eastern Tibetan Plateau
Source: Front Plant Sci. 2021 Dec 3;12:766368. doi: 10.3389/fpls.2021.766368 (PMC8678095; doi:10.3389/fpls.2021.766368)
Supplement: Supplementary Table 1 — The identified metabolites in needles of A. faxoniana at 3500, 3000 and 2600 m caused by warming. H1, the altitude of 3500 m; H2 the altitude of 3000 m; H3, the altitude of 2600 m. [file Table_1.XLSX]

## Sheet: Sheet1
Name	Abbreviation	RI	RI_expect	match	mz	RT	H1C.1	H1C.2	H1C.3	H1C.4	H1C.5	H1O.1	H1O.2	H1O.3	H1O.4	H1O.5	H2C.1	H2C.2	H2C.3	H2C.4	H2C.5	H2O.1	H2O.2	H2O.3	H2O.4	H2O.5	H3C.1	H3C.2	H3C.3	H3C.4	H3O.1	H3O.2	H3O.3	H3O.4	H1C	H1O	H2C	H2O	H3C	H3O	H1O/H1C(3500)	H2O/H2C(3000)	H3O/H3C(2600)	H1O/H2O	H2O/H3O	H1O/H3O	H1C/H2C	H2C/H3C	H1C/H3C
1,6-Anhydro-beta-D-glucose	16Ag	1725.9	1715.1	75	204.1	14.9392	14.5394	16.0795	18.138	13.7452	16.2761	12.281	21.5877	19.9418	19.884	15.1829	14.2894	15.802	10.2332	15.6514	15.9427	13.8402	13.4167	18.2019	12.1792	16.8369	21.768	11.2339	14.0997	17.8286	12.293	11.1755	12.846	10.1479	15.7556	17.7755	14.3837	14.895	16.2326	11.6156	1.1282	1.03554	0.715574	1.19339	1.28233	1.53031	1.09538	0.886105	0.97062
1-Methyl-beta-D-mannopyranoside	1MM	2453.2	2442	73	204.1	21.6875	224.38	271.757	308.972	214.201	203.836	276.45	261.433	266.695	301.773	192.518	74.72	194.256	96.7077	171.782	194.867	90.3574	218.567	357.972	308.572	247.878	186.876	151.77	387.574	193.743	167.438	176.079	176.668	165.934	244.629	259.774	146.467	244.669	229.991	171.53	1.06191	1.67048	0.745812	1.06173	1.42639	1.51445	1.6702	0.636838	1.06365
1-Monohexadecanoylglycerol	1MDG	2597.6	2603.6	75	371.327	22.7965	270.036	272.526	289.341	232.172	316.817	269.147	235.98	290.653	242.229	325.819	308.607	354.857	258.001	330.241	244.487	296.533	231.558	269.382	321.046	321.472	343.474	254.2	308.724	302.201	376.926	274.851	317.603	316.438	276.178	272.766	299.239	287.998	302.15	321.455	0.987644	0.962437	1.06389	0.947109	0.895922	0.848536	0.922937	0.990365	0.914044
2,3-Dihydroxybutanedioic acid	Dba	1623.1	1602.8	83	292.2	13.7822	102.573	78.3083	70.6917	75.6131	164.736	62.6036	218.845	87.3724	84.3733	76.696	63.2521	77.9333	89.2029	115.092	87.5559	49.9711	64.5179	100.735	55.5492	44.2333	35.3229	61.2621	31.0622	54.8368	52.1658	66.9792	54.0272	44.9619	98.3843	105.978	86.6073	63.0014	45.621	54.5335	1.07718	0.727437	1.19536	1.68215	1.15528	1.94335	1.13598	1.89841	2.15656
2,4,5-Trihydroxypentanoic acid	2,4,5-Tp	1668.9	1660.6	88	245.1	14.3082	6.64822	7.89087	8.11257	10.5648	11.6722	8.74115	14.9332	9.69574	14.8251	11.8603	9.59354	9.4167	6.82206	10.4685	9.91187	7.08807	13.0844	8.42481	7.8234	10.7418	7.59582	10.5268	7.29782	7.64641	13.7923	13.0465	10.9484	11.3916	8.97772	12.0111	9.24252	9.43249	8.26671	12.2947	1.33788	1.02055	1.48725	1.27337	0.7672	0.976932	0.971349	1.11804	1.08601
2,4,6-Tri-tert.-butylbenzenethiol	but	1552.8	1547.2	71	263.2	12.954	62.1373	81.15	74.354	62.4806	90.8414	69.4284	55.4555	79.1596	63.9693	85.8156	74.2491	88.6724	65.6362	90.8029	53.5947	75.1028	70.3845	72.856	92.2685	128.936	101.18	69.1537	104.275	85.7691	116.751	79.8338	82.0599	98.4629	74.1927	70.7657	74.5911	87.9096	90.0945	94.277	0.95381	1.17855	1.04642	0.804983	0.932461	0.750615	0.994659	0.82792	0.823498
3-Deoxy-arabino-hexaric acid	3Dah	2150	2114.7		359.192	19.1308	5.04525	8.59625	10.4752	7.99201	9.78984	8.72838	7.62336	6.59554	10.9699	9.06768	6.5768	7.14477	7.06689	10.7413	9.81756	7.44976	10.8569	6.14442	8.92687	8.18237	9.43267	12.3679	8.48776	8.62242	11.1077	10.6694	9.55563	12.0058	8.37972	8.59698	8.26946	8.31207	9.72768	10.8346	1.02593	1.00515	1.11379	1.03428	0.767176	0.793473	1.01333	0.850096	0.86143
4-Aminobutyric acid	GABA	1540.5	1527.5	97	174.1	12.791	101.238	221.497	276.492	139.308	158.751	159.272	253.145	228.453	220.243	149.304	228.277	251.928	101.641	342.551	69.5273	40.9679	559.25	565.053	161.536	183.245	87.4994	335.274	115.76	127.668	354.685	575.816	138.246	557.378	179.457	202.083	198.785	302.01	166.55	406.531	1.12608	1.51928	2.44089	0.669127	0.742896	0.497092	0.902772	1.19354	1.0775
4-HydroxButyric acid	4Hb	1240.7	1242.6	71	233.09	8.82886	0.0330548	2.89625	0.0961	0.105297	1.02716	0.616188	0.0770282	0.667301	0.0546287	0.0674963	0.0632749	0.0524376	0.427423	0.909047	0.858051	0.207953	0.0430773	0.0911479	0.443768	0.359941	0.028223	0.380971	0.343512	0.373076	0.520177	0.623698	0.370741	0.449445	0.831572	0.296528	0.462047	0.229178	0.281445	0.491015	0.356588	0.496005	1.74462	1.29388	0.466742	0.603909	1.79976	1.64169	2.95465
5-trans-Caffeoylquinic acid	5Caqa	3243.1	3209.8	76	307.139	27.8298	29.1181	15.2297	4.22122	9.04877	24.9421	2.98556	14.9005	1.96455	18.6685	5.34127	2.17212	3.63754	2.30682	4.87077	3.1912	16.4818	16.7568	13.34	4.15611	4.93066	6.79065	4.13625	2.70614	2.46666	5.50765	7.06905	7.54679	3.63136	16.512	8.77208	3.23569	11.1331	4.02492	5.93871	0.531255	3.44071	1.47548	0.787931	1.87466	1.4771	5.10308	0.803913	4.10244
Alanine	Ala	1108.5	1110	93	116.1	6.84618	68.1996	86.7569	60.1133	67.3104	54.5273	43.8383	67.8915	41.2147	61.8015	59.0181	106.085	47.4901	27.2142	57.7559	0.028233	23.2603	102.289	73.4226	64.4456	32.9488	54.1011	63.4509	35.9636	57.3468	61.183	122.425	58.3746	67.7054	67.3815	54.7528	47.7147	59.2733	52.7156	77.4219	0.81258	1.24224	1.46867	0.923735	0.765588	0.707201	1.41218	0.905133	1.27821
Arabionose	Arn	1688.8	1676.3	81	290.2	14.5392	15.9402	16.6734	15.8671	13.8436	15.2615	12.2662	13.2827	13.5653	13.5416	14.5384	13.7172	15.2397	13.937	15.9173	13.6551	15.3362	12.7353	14.5143	16.7724	15.0065	16.6186	15.0855	15.1912	14.9024	18.9262	15.4213	14.9135	15.428	15.5172	13.4389	14.4933	14.8729	15.4494	16.1723	0.866064	1.0262	1.04679	0.903578	0.919656	0.830981	1.07065	0.938111	1.00438
Arabitol	Arb	1748.2	1731.3	77	133.066	15.1664	22.6012	18.2121	2.35517	16.1151	10.3991	17.801	18.2917	3.63151	9.73347	14.4556	4.22254	187.26	9.1154	4.77376	1.62665	187.095	8.01021	8.46781	188.898	14.1692	22.2487	48.868	70.9661	45.117	68.8976	49.9363	16.6625	50.1979	13.9365	12.7827	41.3996	81.328	46.8	46.4236	0.917206	1.96446	0.991958	0.157174	1.75187	0.275349	0.336634	0.884609	0.297789
Aspartic acid	Asp	1533.3	1520	83	232.1	12.7261	382.693	671.048	617.056	446.78	591.761	440.601	730.311	573.174	676.064	624.262	778.726	736.274	622.016	833.768	436.865	355.339	1123.72	1282.59	847.022	819.309	611.705	1052.69	699.617	645.581	917.989	1268.02	633.347	766.898	541.868	608.882	681.53	885.597	752.399	896.565	1.12367	1.29943	1.19161	0.687539	0.987767	0.679128	0.795076	0.905809	0.720187
Benzoic acid	BA	1251.9	1248.6	80	179.054	9.04265	1.40011	2.24944	6.91893	3.06996	8.02932	1.65061	11.3153	6.69855	4.26285	2.75145	3.60201	1.76921	0.982388	1.62995	2.16871	0.982038	7.46291	1.9957	2.44287	3.62745	1.79772	0.976476	18.0949	9.98751	2.58793	6.18027	1.1814	0.927538	4.33355	5.33575	2.03045	3.30219	7.71414	2.71928	1.23127	1.62633	0.352506	1.61582	1.21436	1.96219	2.13428	0.263212	0.561767
beta-Alanine	BAla	1436.3	1431.7	76	248.131	11.5246	1.45259	2.25604	2.42573	2.19612	1.64948	0.66127	1.09239	1.22367	1.68479	1.26593	1.51513	1.0724	1.50265	2.51983	1.55924	1.25415	2.22697	2.06336	1.13244	1.01978	1.04375	0.884229	1.15691	0.975681	1.63372	2.46204	1.02425	1.10201	1.99599	1.18561	1.63385	1.53934	1.01514	1.55551	0.593996	0.942154	1.5323	0.770208	0.989606	0.762202	1.22165	1.60948	1.96622
Catechine	Cate	2897.2	0	85	368.2	24.9173	494.553	464.069	836.639	512.972	980.058	571.993	574.122	1069.86	608.299	993.552	646.495	833.692	358.75	430.921	465.572	298.835	285.931	286.178	387.366	268.64	870.799	456.067	1331.57	752.2	219.738	175.785	201.041	159.488	657.658	763.565	547.086	305.39	852.66	189.013	1.16104	0.558213	0.221675	2.50029	1.61571	4.03975	1.20211	0.641623	0.771302
Citric acid	CA	1844.1	1829.3	97	273.1	16.1888	1143.77	1509.6	1789.85	1505.72	2524.86	1900.57	2793.68	2072.68	2493.36	1472.97	1821.13	2615.67	1205.96	1556.63	1572.56	1344.33	1681.36	1839.81	2352.11	1524.09	1533.94	2193.43	1874.83	1212.12	1670.94	1766.08	1476.52	1185.78	1694.76	2146.65	1754.39	1748.34	1703.58	1524.83	1.26664	0.996554	0.895072	1.22782	1.14658	1.4078	0.966012	1.02982	0.994822
Dehydroascorbic acid dimer	Dab	1874.9	1852.8	90	316.1	16.5119	461.402	278.085	46.1498	284.266	131.127	229.053	179.42	35.6451	169.679	192.635	99.7562	9.3854	52.4547	93.5508	86.0989	73.6516	9.42157	10.0916	22.0952	43.61	145.038	116.861	299.438	171.114	35.0509	24.2042	38.752	30.7707	240.206	161.286	68.2492	31.774	183.113	32.1944	0.671451	0.465558	0.175818	5.07605	0.986941	5.00976	3.51954	0.372717	1.31179
Ethanolamine	Eth	1274.7	1270.3	93	174.1	9.36715	404.159	474.281	478.663	431.9	381.514	305.69	391.789	375.972	282.097	429.334	277.855	255.486	233.79	389.902	257.309	243.319	313.354	362.511	290.742	287.767	317.316	383.691	318.701	311.872	327.558	278.526	246.243	245.769	434.104	356.976	282.868	299.539	332.895	274.524	0.82233	1.05893	0.824656	1.19175	1.09112	1.30035	1.53465	0.849722	1.30403
FA 18:0	FA18	2243.5	2243.9	95	75.0901	19.9361	263.635	315.125	248.37	222.697	274.599	278.706	219.862	236.159	270.686	304.284	252.287	300.391	242.656	295.919	232.545	312.769	210.114	300.826	279.227	286.988	309.984	286.919	252.171	264.923	357.97	312.344	296.827	311.921	264.885	261.939	264.76	277.985	278.499	319.765	0.988879	1.04995	1.14817	0.942279	0.869341	0.819161	1.00047	0.950666	0.951117
Frucose-6-phosphate	F6P	2358.3	2283.9	77	315.103	20.9095	20.9211	30.4239	23.4345	27.5744	16.4148	15.688	20.0181	17.0224	16.6489	14.2761	15.0731	15.4157	13.9705	17.0349	16.857	12.1331	15.2205	11.0564	8.34849	9.68244	18.3113	7.45824	18.4348	16.8211	16.0582	12.6066	15.875	9.74198	23.7537	16.7307	15.6702	11.2882	15.2564	13.5704	0.704339	0.720359	0.889494	1.48214	0.831823	1.23288	1.51585	1.02713	1.55697
Fructose	Fru	1908	1878.2	80	103.1	16.864	4304.81	4511.26	4898.24	3855.92	4279.1	4211.4	5220.96	4016.26	4589.47	4407.56	3458.64	3399.67	3080.32	3673.4	3515.76	3938.92	3659.36	3667.87	3665.31	3654.17	3338.66	3341.28	3207.99	3270.12	3480	3227.09	3504.48	3042.06	4369.87	4489.13	3425.56	3717.13	3289.51	3313.41	1.02729	1.08512	1.00726	1.20769	1.12184	1.35484	1.27567	1.04136	1.32842
Fumaric acid	Fum	1351.1	1355.8	80	245.096	10.4114	7.97113	8.81499	12.5673	8.51615	14.5514	9.09524	12.053	12.9414	17.1303	15.0474	9.81765	9.20794	5.91193	8.66624	8.51305	7.56333	8.64408	7.35046	7.85873	6.91019	6.9823	7.1506	7.58175	7.74047	12.5999	9.77774	10.1407	5.95344	10.4842	13.2535	8.42336	7.66536	7.36378	9.61794	1.26414	0.910012	1.30611	1.72901	0.796985	1.378	1.24466	1.14389	1.42375
Galactaric acid	Gal	2040.5	1960.1	70	333.18	18.1226	9.07568	9.73614	19.7804	7.38734	28.4301	10.1709	10.3184	9.27022	9.10978	8.12888	11.1906	11.8943	4.45809	10.3546	6.00695	5.71041	10.8356	6.4476	9.1676	14.3803	9.00822	7.02379	8.22871	10.0559	16.6965	51.3694	5.60504	3.59661	14.8819	9.39965	8.78091	9.30831	8.57917	19.3169	0.631616	1.06006	2.2516	1.00981	0.481874	0.486603	1.6948	1.02351	1.73466
Glucaric acid	Gcr	2054.8	0	79	333.187	18.2583	10.9175	15.0781	22.4629	15.1033	16.8123	11.4718	22.3233	16.8504	24.5344	17.7875	25.5317	9.26088	15.557	17.7457	10.3497	11.0832	21.5576	14.5857	15.7234	21.2757	15.8695	10.3712	21.2128	21.3415	16.2767	23.0968	14.1518	19.2017	16.0748	18.5935	15.689	16.8451	17.1987	18.1818	1.15669	1.07369	1.05716	1.10379	0.926486	1.02265	1.02459	0.912219	0.934651
Gluconic acid	Gon	2030.8	2003.36	74	333.1	18.0204	26.9655	19.8477	6.11068	16.6841	8.73011	22.9036	14.6123	9.02703	16.4355	12.7292	2.76216	12.0258	6.02091	6.11087	8.83439	5.07601	5.40397	6.83151	6.12038	10.2653	9.74147	9.04694	12.7886	11.6603	4.15786	5.09934	5.40975	2.47749	15.6676	15.1415	7.15082	6.73943	10.8093	4.28611	0.966421	0.94247	0.396519	2.24671	1.57239	3.5327	2.19103	0.661541	1.44945
Glucose	Glc	1936.2		73	205.175	17.099	5084.72	5772.16	5719.67	5291.03	4946.99	5464.43	6071.42	4637.33	5178.67	5501.3	4093.7	3980.2	3578.12	4222.66	4153.82	5260.03	4505.08	4041.31	5192.91	5552.61	3906.71	4189.97	4683.81	3771.81	4003.25	3673.12	4195.66	3302.4	5362.91	5370.63	4005.7	4910.39	4138.08	3793.61	1.00144	1.22585	0.916757	1.09373	1.29438	1.4157	1.33882	0.968009	1.29599
Glucose-6-phosphate	G6P	2371.4	2334.2	88	387.2	20.9949	68.46	102.286	88.1185	95.454	60.7094	54.9291	70.1284	58.1767	57.6906	49.929	53.1646	54.861	48.105	57.0012	59.5966	7.19027	49.1752	35.441	26.8858	33.2631	62.4531	20.9501	61.3915	52.8119	53.3213	40.5647	57.2385	32.4718	83.0055	58.1708	54.5457	30.3911	49.4016	45.8991	0.700806	0.557167	0.929101	1.91408	0.662128	1.26736	1.52176	1.10413	1.68022
Glutamic acid	Glu	1632.1	1613.7	85	246.192	13.8845	487.843	917.192	611.46	621.434	593.716	353.858	493.472	401.263	493.651	518.69	627.981	698.022	615.764	817.102	551.396	388.111	602.39	778.157	741.907	696.395	476.404	750.47	538.705	511.767	656.894	993.104	616.823	539.106	646.329	452.187	662.053	641.392	569.337	701.482	0.699623	0.968793	1.2321	0.705008	0.914339	0.644617	0.976249	1.16285	1.13523
Glyceric acid	Gyr	1342.7	1331.64	97	292.194	10.3022	38.7317	49.9651	46.2992	40.009	37.8895	36.1181	33.5583	29.5157	39.1382	34.7405	18.4997	25.7685	26.6664	37.937	24.8155	19.6101	35.1482	37.2493	35.4755	27.0459	19.4137	15.6479	15.371	16.0102	39.7866	40.3561	25.8096	23.472	42.5789	34.6142	26.7374	30.9058	16.6107	32.3561	0.812942	1.1559	1.94791	1.11999	0.955178	1.06979	1.59248	1.60965	2.56334
Glycerol	Glr	1284.7	1284.6	77	117.038	9.52407	197.161	216.378	216.545	165.194	189.871	188.03	227.446	207.505	204.83	202.548	181.44	203.996	155.328	200.663	175.908	143.134	185.861	221.374	167.173	171.201	184.636	189.676	168.54	168.916	207.281	201.771	172.086	190.28	197.03	206.072	183.467	177.749	177.942	192.854	1.04589	0.968833	1.0838	1.15934	0.921674	1.06854	1.07393	1.03105	1.10727
Glycerol-3-Phosphate	G3P	1785.7	1776.8	86	299.1	15.5814	46.0399	45.3283	37.1119	33.1512	19.5452	32.2387	38.4134	54.1119	20.0167	32.3112	39.826	34.0273	31.5621	37.4392	44.0652	18.0892	42.6064	30.069	12.1648	18.4947	28.609	34.3181	48.4514	54.9978	34.8248	43.7175	28.804	26.8925	36.2353	35.4184	37.384	24.2848	41.5941	33.5597	0.977455	0.649605	0.806839	1.45846	0.72363	1.05538	0.969274	0.898781	0.871165
Glycine	Gly	1315.4	0	89	174.1	9.8842	15.4654	15.1999	5.39255	11.2134	13.2534	10.9428	17.686	5.38818	10.417	12.6979	62.6917	13.125	12.2115	16.7707	11.5094	10.0376	15.7496	17.6662	8.99378	13.2148	13.3418	26.2205	10.8119	30.7413	23.2429	24.8271	21.1007	19.835	12.1049	11.4264	23.2616	13.1324	20.2789	22.2514	0.943944	0.564551	1.09727	0.870091	0.590182	0.513512	0.520381	1.14709	0.596923
Glycolic acid	Gyl	1080.4	1064	83	133.019	6.48198	0.782934	0.705756	1.06202	0.715347	0.755712	0.496852	1.6099	0.527267	1.72056	0.743127	1.96985	0.837406	0.695279	0.655134	1.84624	1.80039	0.870599	1.71475	0.821001	0.941804	1.01743	0.852802	1.01674	0.855006	1.02685	0.882871	0.955943	0.809731	0.804354	1.01954	1.20078	1.22971	0.935494	0.918849	1.26753	1.02409	0.982207	0.829091	1.33832	1.10959	0.669858	1.28358	0.859818
Heptanoic acid	HEXA	1177.8	1179.3	87	144.1	7.9276	9.77988	10.0018	12.7207	9.53995	12.5797	9.25496	9.34461	9.4191	9.46314	9.61875	11.7592	15.74	5.29568	7.59709	6.38614	11.3925	8.60508	11.0916	14.2577	10.6266	15.4169	13.6027	19.3408	18.7033	6.67032	2.82088	5.26847	4.02031	10.9244	9.42011	9.35562	11.1947	16.7659	4.695	0.862299	1.19658	0.280032	0.841479	2.38439	2.00641	1.16768	0.558014	0.651584
Hexadecanoic acid	FA16	2046.5	0	86	75.0829	18.1716	242.462	291.955	233.858	208.806	265.125	258.215	212.084	219.669	261.801	288.143	241.757	288.379	228.405	296.422	218.221	291.385	199.513	281.564	263.54	262.583	295.969	265.392	246.971	256.182	345.922	291.256	279.334	297.55	248.441	247.982	254.637	259.717	266.129	303.516	0.998152	1.01995	1.14048	0.954818	0.855695	0.817033	0.975669	0.956818	0.933538
Hydroxylamine	Hyx	1121.4	1101.2	76	133.059	7.10507	19.6223	1.04785	1.63995	1.30634	1.53672	19.5082	1.17986	0.986629	1.27961	15.9212	1.60015	1.04244	1.48839	1.53332	1.69404	2.23584	1.7927	1.69908	1.47559	1.48426	17.1067	22.8615	1.39775	17.9417	17.7016	23.3502	17.6623	2.05507	5.03062	7.7751	1.47167	1.73749	14.8269	15.1923	1.54555	1.18063	1.02464	4.47489	0.114367	0.511779	3.41831	0.0992567	0.33929
Inositol-1-phosphate	I1P	2467.3	2429	74	318.2	21.7991	14.4213	18.3909	27.6132	14.5129	21.0317	22.6652	31.3577	26.3772	23.3534	21.9078	24.2525	21.436	19.1287	22.7075	21.0438	19.6542	22.9007	18.6982	15.2403	17.1749	34.5855	17.2121	44.0184	31.0263	26.6302	23.874	30.3358	16.2851	19.194	25.1323	21.7137	18.7336	31.7106	24.2813	1.30938	0.862756	0.765717	1.34156	0.771525	1.03505	0.883958	0.684747	0.605288
Iso-leucine	Ile	1302.2	1294.9	73	158.15	9.76503	18.8842	0.0874745	0.101352	15.4677	14.7284	13.189	0.168006	12.66	10.5989	0.0830892	25.2913	11.8505	5.94931	13.9774	11.6817	9.25742	28.2393	15.2031	9.24155	9.66273	6.85313	5.86147	5.99448	1.82523	10.3833	12.9556	7.60163	5.51175	9.85384	7.33981	13.75	14.3208	5.13358	9.11306	0.744868	1.04151	1.77519	0.512527	1.57146	0.805416	0.716641	2.67845	1.91949
Kaempferol	Kaf	3108.9	3083.4	83	133.02	27.5175	9.64637	8.50901	9.43413	10.3326	10.833	10.5674	12.0103	6.83029	11.2331	12.5316	9.5009	10.0467	7.33279	5.99828	9.94559	10.3146	9.51779	10.0813	11.8736	8.43725	9.25388	10.7341	9.04576	7.55876	8.97924	11.1629	9.77343	7.83076	9.75102	10.6345	8.56485	10.0449	9.14811	9.43659	1.09061	1.17281	1.03153	1.0587	1.06446	1.12695	1.13849	0.936242	1.06591
Lactic acid	Lac	1066.3	0	76	102.05	6.22122	3.35781	2.05267	1.24475	1.9751	1.31248	3.44772	2.63668	0.30418	0.857217	2.15893	0.350286	1.7745	1.2125	0.37887	0.876684	1.41284	1.94712	0.971356	0.574934	0.932757	0.719582	0.940844	0.786653	0.920435	0.50989	1.33351	0.53539	0.761761	1.98856	1.88094	0.918567	1.1678	0.841879	0.785138	0.945881	1.27133	0.932603	1.61067	1.48738	2.39569	2.16485	1.09109	2.36205
Leucine	Leu	1280.3	1270.3	70	158.095	9.39577	2.27904	2.46748	2.92298	2.20618	2.36533	1.70268	2.14437	2.30585	1.47584	2.7076	1.44355	1.48528	9.6368	2.42001	1.63799	1.4786	1.67874	2.14788	1.84459	1.71844	1.89921	2.3889	1.92028	1.85527	14.9656	1.59436	1.53938	1.52219	2.4482	2.06727	3.32473	1.77365	2.01592	4.90539	0.844402	0.533472	2.43333	1.16555	0.361572	0.421428	0.736362	1.64924	1.21444
Malic acid	Maa	1500.9	1488.4	96	133	12.3388	163.736	171.322	207.235	167.326	219.915	184.277	216.855	185.456	222.081	185.216	179.147	234.02	127.581	172.495	185.568	148.703	124.332	125.11	167.945	134.153	128.966	156.495	180.044	149.952	205.681	152.94	154.009	151.53	185.907	198.777	179.762	140.049	153.864	166.04	1.06923	0.779077	1.07914	1.41934	0.843463	1.19716	1.03418	1.16832	1.20825
Malonic acid	Moa	1210.6	1208.1	76	66.0418	8.40257	0.235362	1.72462	0.192256	1.44678	1.16272	0.597515	1.70362	1.91785	0.237275	0.197592	0.231071	0.338775	1.56469	1.97516	1.82384	0.298551	0.148189	0.028233	0.817333	1.04624	0.947645	1.123	0.531766	1.26668	1.93919	2.66495	1.77702	1.70187	0.95235	0.930769	1.18671	0.467708	0.967273	2.02076	0.97734	0.394122	2.08913	1.99006	0.231452	0.460604	0.802513	1.22686	0.984572
Methyl-Inositol	Mei	1867	1865.4	71	217.157	16.4264	4465.26	4772.26	5376.9	4581.61	5059.46	5082.36	5424.91	4955.72	5252.81	4856.51	5094.34	5462.66	4106.73	4967.27	4589.33	4709.48	5457.5	6234.09	5858.17	4950.07	4573.06	4874.86	5044.81	4725.95	5839.73	5461.25	4863.27	5200.22	4851.1	5114.46	4844.07	5441.86	4804.67	5341.12	1.05429	1.12341	1.11165	0.939837	1.01886	0.957564	1.00145	1.0082	1.00966
Monomethylphosphate	MPO4	1187.5	1180.1	74	241.092	8.06637	8.09961	6.24291	16.7426	5.72977	12.3695	8.14679	9.04813	21.7098	17.8808	10.8285	12.3057	27.2114	23.8303	20.5122	10.439	5.84381	17.3067	0.079678	14.3964	16.1946	25.0252	15.8452	25.2854	9.22252	16.9021	27.3646	13.7034	38.4845	9.83689	13.5228	18.8597	10.7643	18.8446	24.1137	1.3747	0.570754	1.27961	1.25627	0.446396	0.560794	0.521582	1.0008	0.522
myo-inositol	Ino	2127.6	1890.6	78	217.1	18.9257	2853.82	2967.87	3158	2460.27	2398.45	2330.69	2946.33	2123.45	2536.86	2503.99	2131.97	1516.08	1673.73	1940.6	1691.09	1866.26	1912.05	1686.75	1732.64	1544.53	1315.61	1131.01	2645.98	1382	917.978	1043.35	996.031	742.005	2767.68	2488.26	1790.69	1748.44	1618.65	924.841	0.899042	0.976406	0.571366	1.42313	1.89054	2.69048	1.54559	1.10629	1.70987
Oxalic acid	Ola	1138.3	1308.9	99	177	7.34498	0.304835	4.17111	8.56866	5.22529	9.51013	4.56275	10.2707	2.89038	9.96217	0.989432	3.78652	4.89879	6.91868	2.22512	8.28995	2.98181	11.6962	6.3212	0.162237	1.00795	0.0715545	0.640676	0.20771	0.417481	15.0371	21.8926	0.929328	14.4651	5.556	5.73509	5.22381	4.43388	0.334355	13.081	1.03223	0.848783	39.1232	1.29347	0.338955	0.438428	1.06359	15.6235	16.6171
p-Coumaric acid	Coa		1950.3		308.1	17.2712	116.542	113.396	128.453	118.032	99.5068	99.2203	109.586	116.129	108.214	131.316	89.4749	85.4371	79.9431	96.8454	98.6202	112.446	100.197	77.9022	131.089	134.906	84.6803	95.699	116.476	90.5861	99.7901	88.5995	99.8404	74.1172	115.186	112.893	90.0642	111.308	96.8604	90.5868	0.980094	1.23588	0.935231	1.01424	1.22875	1.24624	1.27893	0.929835	1.1892
Phenylalanine	Phe	1639.9	1634.6	81	218.1	13.9709	30.1552	35.1646	21.8133	31.5927	19.6524	17.4069	17.9342	18.8209	22.9113	23.4167	14.3663	19.5226	13.386	27.4951	14.465	14.6515	41.1261	32.6069	19.8964	25.0248	8.21022	10.757	6.47464	7.65968	16.4128	30.204	11.9606	14.4166	27.6757	20.098	17.847	26.6612	8.27538	18.2485	0.726198	1.49387	2.20516	0.753831	1.46101	1.10135	1.55072	2.15664	3.34434
Phosphoric acid	H3PO4	1284.5	1272.9	75	299.1	9.51917	3388.52	3828.79	4045.9	3140.6	3673.81	3630.45	3745.03	3625.35	3725.73	3468.93	3666.6	3475.84	3226.46	3550.67	3325.13	3263.46	3700.54	3783.64	3055.06	3074.8	3846.94	3099.44	3677.75	3997.77	3868.66	4080.68	3827	3506.18	3615.53	3639.1	3448.94	3375.5	3655.48	3820.63	1.00652	0.978707	1.04518	1.07809	0.883493	0.952487	1.0483	0.943499	0.989071
Proline	Pro	1304.8	1304.3	97	142.1	9.80135	70.5765	60.5854	167.596	167.139	67.5313	60.2329	139.804	75.9543	96.7878	79.876	58.3457	74.7467	54.144	68.4434	61.3041	47.398	124.054	92.3304	36.9375	52.5596	36.66	46.9025	50.0273	64.6005	84.7282	97.2294	36.6103	29.2982	106.686	90.5309	63.3968	70.656	49.5476	61.9665	0.848577	1.1145	1.25065	1.28129	1.14023	1.46097	1.68282	1.27951	2.1532
Putrescine	Put	1469	1424.3	72	174.1	11.9384	51.6429	52.8251	50.1319	47.8929	53.0064	50.8417	51.2178	43.2126	47.228	51.0813	48.7244	52.9387	49.2202	49.6684	51.4552	57.2328	52.0851	54.4265	50.8441	52.3964	49.4305	52.4515	47.5494	49.7272	53.2357	58.9974	49.2745	49.3576	51.0998	48.7163	50.4014	53.397	49.7897	52.7163	0.953355	1.05944	1.05878	0.912342	1.01291	0.924122	1.01386	1.01229	1.02631
Pyruvic acid	PA	1055.4	1041.7	77	174.095	6.04618	13.5245	13.1953	14.3591	6.68517	5.86788	13.7155	7.31992	5.45128	8.24239	13.6295	6.04029	5.26161	4.68389	9.65764	5.41102	2.75535	12.3133	5.62143	13.7734	12.1118	5.1676	4.16397	14.2492	15.2651	9.68408	8.83717	9.46024	8.84822	10.7264	9.67172	6.21089	9.31505	9.71147	9.20743	0.901675	1.49979	0.948098	1.03829	1.01169	1.05043	1.72703	0.639542	1.10451
Quinic acid	QA	1892.5	0	77	345.2	16.7219	11336.1	10904.1	8873.07	11019.8	9171.84	8190.17	7986.99	6431.45	7712.86	8907.58	8295.98	6990.58	7412.75	8283.77	8182.13	10438.3	6567.73	7282.29	7419.12	6644.17	8530.01	8283.98	7178.77	7102.04	6922.15	6193.63	7760.29	5731.87	10261	7845.81	7833.04	7670.33	7773.7	6651.98	0.764624	0.979228	0.855704	1.02288	1.15309	1.17947	1.30996	1.00763	1.31996
Ribonic acid	Rib	1753.6		97	205.1	15.2396	47.9957	53.5708	43.9934	46.7635	64.337	56.9451	86.4685	65.3326	88.1883	51.6806	51.1493	78.9642	46.7497	55.0646	45.2393	24.623	50.0576	58.1153	39.5747	50.6213	54.4497	55.2086	52.0608	52.935	60.361	68.3017	48.8514	38.4052	51.3321	69.723	55.4334	44.5984	53.6635	53.9798	1.35827	0.804539	1.00589	1.56335	0.826205	1.29165	0.926013	1.03298	0.956555
Ribose	RA	1782.6	1782.3	81	292.198	15.5494	23.2905	22.5628	19.7809	15.7203	18.3694	15.1751	19.9199	19.8439	24.4169	17.7713	19.9122	19.3961	12.1182	19.6401	15.0333	11.9461	22.9148	21.7754	20.717	17.568	11.9059	14.1014	13.654	15.1133	27.8949	29.6428	15.4037	21.7901	19.9448	19.4254	17.22	18.9843	13.6936	23.6829	0.97396	1.10246	1.72948	1.02324	0.801604	0.820231	1.15823	1.25752	1.4565
Serine	Ser	1372.2	1367.4	99	204.1	10.6876	145.331	156.169	120.092	158.572	128.221	129.087	161.178	95.0497	166.449	147.337	160.248	79.8787	89.62	110.776	78.5734	82.7702	179.174	143.131	109.575	102.244	85.9279	62.9569	57.8335	69.3887	88.1409	142.493	80.1704	97.5267	141.677	139.82	103.819	123.379	69.0267	102.083	0.986894	1.1884	1.47889	1.13326	1.20862	1.36967	1.36465	1.50404	2.05249
Shikimic acid	SA	1827.9	1807.2	74	204.1	16.0359	6493.06	6511.58	7707.34	5627.44	7141.46	6153.37	7007.46	5782.3	5959.29	8061.89	6395.19	7841.92	6372.88	6581.44	6881.79	7076.91	6510.66	7697.41	9008.38	6967.18	7812.98	7459.02	7729.31	7004.22	7534.26	5894.75	7170.2	5716.65	6696.17	6592.86	6814.64	7452.11	7501.38	6578.96	0.984571	1.09354	0.877034	0.884697	1.13272	1.00211	0.982615	0.908452	0.892659
Succinic acid	Scn	1318.6	1316.1	74	45.0599	9.98329	25.9059	23.953	24.8874	22.2306	23.5785	20.4698	21.9777	19.3523	22.7734	18.5507	22.3427	28.207	16.4536	22.3202	23.7848	17.9415	23.1643	23.7326	21.077	17.8384	22.2231	27.0494	35.3906	1.86792	18.819	17.3771	16.5547	1.87439	24.1111	20.6248	22.6216	20.7508	21.6328	13.6563	0.855407	0.917298	0.631279	0.993928	1.5195	1.51028	1.06584	1.04571	1.11456
Sucrose	Sur	2802.7	3419.5	73	361.2	23.4969	1385.88	1619.21	1480.34	1265.6	1351.57	1728	1599.34	1823.02	1681.09	1760.69	1497.11	1484.44	1625.45	1707.91	1564.23	1452.77	1532.51	1867.23	1868.67	1763.16	1628.93	1652.21	2090.31	1994.82	1895.46	1924.04	1515.29	1300.92	1420.52	1718.43	1575.83	1696.87	1841.57	1658.93	1.20972	1.07681	0.900825	1.0127	1.02287	1.03586	0.901444	0.855698	0.771364
Threitol	The	1527.2	1502	74	103.042	12.6604	4.51971	4.61104	3.52406	4.88769	3.21412	2.33178	2.57083	2.65124	4.34193	3.19352	3.05567	2.48533	2.5266	2.70246	2.80801	5.30644	3.2592	2.85391	2.08207	5.37078	2.6762	1.81315	2.93495	1.54365	16.0326	8.8815	10.3709	7.17067	4.15132	3.01786	2.71561	3.77448	2.24199	10.6139	0.726964	1.38992	4.73415	0.799543	0.355617	0.284331	1.52869	1.21125	1.85163
Threonic acid	Thn	1581	0	87	292.198	13.2882	74.0244	102.134	105.514	84.1172	183.726	79.9158	131.329	193.675	115.757	74.5938	46.0959	136.504	90.616	126.221	87.7515	43.5985	57.8469	87.4965	100.243	67.175	48.9868	77.4834	93.3639	118.253	49.7977	82.9407	34.5834	22.3773	109.903	119.054	97.4377	71.2719	84.5219	47.4248	1.08327	0.731461	0.561094	1.67042	1.50284	2.51038	1.12793	1.15281	1.30029
Threonic acid-1,4-lactone	TL	1385	1383.9	90	247.1	10.8605	6.98057	7.61075	11.3655	6.07059	5.86061	4.84772	5.2228	8.7338	5.67696	6.51929	5.78181	6.69999	3.33002	6.74034	4.42027	3.48177	8.22385	5.74118	6.09632	6.51557	2.42525	2.50307	4.50712	3.69092	4.5882	3.21882	2.34153	3.42759	7.5776	6.20012	5.39448	6.01174	3.28159	3.39403	0.818216	1.11442	1.03427	1.03133	1.77127	1.82677	1.40469	1.64386	2.30913
Threonine	Thr	1399.5	1400	96	117.094	11.0543	11.5903	12.5051	10.3994	11.9497	10.8205	9.29083	12.1554	8.71753	10.8247	11.5468	16.9197	10.9126	7.78119	10.6577	7.21281	6.68628	19.0339	12.2881	10.2221	8.161	10.2144	6.89763	5.97575	8.90516	12.7692	15.8668	11.0146	9.11148	11.453	10.5071	10.6968	11.2783	7.99822	12.1905	0.917407	1.05436	1.52415	0.93162	0.925167	0.861904	1.07069	1.3374	1.43194
Tyrosine	Tyr	1958.2	1934.03	81	218.1	17.2767	179.083	241.394	226.641	228.145	175.979	217.962	265.907	177.446	197.83	214.383	118.92	114.837	103.216	150.482	148.823	178.116	163.349	116.724	218.117	269.443	130.733	139.008	181.963	113.219	119.554	106.259	152.125	89.3459	210.248	214.705	127.256	189.15	141.231	116.821	1.0212	1.48638	0.827164	1.13511	1.61914	1.8379	1.65217	0.901049	1.48869
Uracil	Urc	1348	1341.49	73	241.085	10.3753	1.8526	1.87912	2.20727	2.09793	1.89665	2.0162	2.17868	1.70331	2.26774	1.84041	2.24162	1.54006	1.46666	1.76053	1.68628	1.80006	2.14007	1.80366	1.23479	1.67014	1.19385	1.3869	1.37945	1.28939	2.28297	3.14373	2.02749	1.48152	1.98671	2.00127	1.73903	1.72975	1.3124	2.23392	1.00733	0.994661	1.70217	1.15697	0.774308	0.895853	1.14243	1.32508	1.51381
Urea	Urea	1247.2	0	96	189.1	8.98173	16.5461	13.022	12.1519	10.6528	9.04699	10.3157	12.4393	0.0626198	8.02201	10.8923	7.11581	5.86784	7.3233	6.01635	6.33187	7.55111	8.29803	6.59593	6.62774	6.25164	4.47247	4.20457	4.39867	5.63127	9.47027	7.75792	6.88623	5.19521	12.284	8.3464	6.53103	7.06489	4.67675	7.32741	0.679455	1.08174	1.56677	1.18139	0.964173	1.13907	1.88086	1.39649	2.6266
Valine	Val	1223.7	1220	85	218.1	8.60054	6.98316	8.21015	0.416466	7.16024	5.45366	5.53031	0.294781	0.300696	0.353542	0.447298	0.394548	0.345435	3.92432	5.80842	0.210851	3.95914	0.379128	0.381055	4.02251	3.85871	2.98874	3.12701	2.71844	3.33074	4.05605	5.8787	3.32642	3.07268	5.64474	1.38533	2.13671	2.52011	3.04123	4.08346	0.245419	1.17943	1.3427	0.549709	0.617149	0.339252	2.64178	0.702581	1.85607
Xylose	Xys	1683	1676.3	82	217.1	14.4684	220.635	277.878	146.339	358.258	156.008	275.843	135.909	80.0386	124.052	128.756	112.622	92.4981	120.511	204.011	132.805	385.903	94.477	54.9854	156.709	208	104.825	90.4812	180.13	69.2443	74.6803	85.3168	164.423	67.4742	231.824	148.92	132.489	180.015	111.17	97.9735	0.642384	1.35872	0.881293	0.827263	1.83738	1.52	1.74976	1.19177	2.0853
Note:
H1C, the control of altitude of 3500m; H2C, the control of altitude of 3000m; H3C, the control of altitude of 2600m; H1O,the OTC warming of altitude of 3500m; H2O, the OTC warming of altitude of 3000m; H3O, the OTC warming of altitude of 2600m.
Pa,altitude effect; Pt, OTC effect; Pa×t, altitude and OTC interaction effect
[truncated: 3 more columns]
